# Supplementary material for: Real-World and Clinical Implications of Patient Education, Lifestyle and Treatment Adherence in Romanian Diabetes Care: An Observational Study
Source: J Clin Med. 2025 Oct 11;14(20):7171. doi: 10.3390/jcm14207171 (PMC12564956; doi:10.3390/jcm14207171)
Supplement: Supplementary file 1 [file jcm-14-07171-s001.zip]

Archive with 1 entries (1 files):
- jcm-3904353-supplementary.pdf
